# Supplementary material for: An assay to measure poly(ADP ribose) glycohydrolase (PARG) activity in cells
Source: F1000Res. 2016 Sep 15;5:736. Originally published 2016 Apr 25. [Version 2] doi: 10.12688/f1000research.8463.2 (PMC4995692; doi:10.12688/f1000research.8463.2)
Supplement: Raw data for Figure 2–Figure 6 in ‘An assay to measure poly(ADP ribose) glycohydrolase (PARG) activity in cells’ [file f1000research-5-10347-s0000.tgz]

Archive with 1 entries (1 files):
- a5e02dee-ac3f-4c9f-8d2b-af0e0be10682_Data.zip
