# Supplementary material for: An assay to measure poly(ADP ribose) glycohydrolase (PARG) activity in cells
Source: F1000Res. 2016 Sep 15;5:736. Originally published 2016 Apr 25. [Version 2] doi: 10.12688/f1000research.8463.2 (PMC4995692; doi:10.12688/f1000research.8463.2)
Supplement: Supplementary file 2 [file f1000research-5-10347-s0001.tgz]

Archive with 1 entries (1 files):
- 7e73f4c9-b89a-4f24-8e65-9f4578894a23.pptx
